# Supplementary material for: Correlation of Taste Components with Consumer Preferences and Emotions in Chinese Mitten Crabs (Eriocheir sinensis): The Use of Artificial Neural Network Model
Source: Foods. 2022 Dec 19;11(24):4106. doi: 10.3390/foods11244106 (PMC9777666; doi:10.3390/foods11244106)
Supplement: Supplementary file 1 [file foods-11-04106-s001.zip]

Archive with 1 entries (1 files):
- foods-2048995-supplementary.pdf
